# Supplementary material for: A spatially comprehensive canopy cover dataset derived from NASA’s ice, cloud and land elevation satellite-2 (ICESat-2) for the state of Alabama, USA
Source: Data Brief. 2025 Jul 17;62:111902. doi: 10.1016/j.dib.2025.111902 (PMC12319676; doi:10.1016/j.dib.2025.111902)
Supplement: Supplementary file 1 [file mmc1.xlsx]

## Sheet: discovery
Family	Label	Example	Other value	Other value	Other value
Dataset identification	Title of the dataset	A statewide 30-m ICESat-2-derived canopy cover map for Alabama
	Abstract	This dataset provides an estimate of canopy cover for each 30m pixel classified as forest according to the 2021 National Land Cover Database (NLCD) land cover product (NLCD classes= 41-52, 90). Canopy cover was derived from NASA's ICESat-2's vegetation data product (ATL08) samples based on published equations using photon count parameters. Airborne lidar-derived canopy cover, Sentinel-2-derived p…
	Purpose	The purpose of this dataset is to provide spatially explicit canopy cover information, computed from NASA's Ice, Cloud and land Elevation Satellite-2 (ICESat-2), calibrated using airborne lidar-derived estimates and then extrapolated from discrete segments to achieve full coverage using satellite imagery and available ancillary products with a Random Forest model. This table of metadata holds for…
	Keywords (theme)	ICESat-2/canopy cover/Alabama/forests
	Keywords (location)	Alabama, United States
	Keywords (discipline)	FORESTRY/REMOTE SENSING
	Creation date of the dataset (dd/mm/year)	2025-12-05
	Status (completed or ongoing)	Completed
	Type	GRID (raster)
	Language	English
Data provider(s)	Name and first name	Lana Narine
	Organization / Institute	Auburn University
	Telephone (optional)	1-334-844-1105
	Address	602 Duncan Drive, Auburn AL, USA 36849
	City ​	Auburn
	Postal code	36849
	Country	United States of America
	E-mail address	lln0005@auburn.edu
	ORCID identifier (optional)	0000-0002-6125-7649
Spatial coverage	Minimum longitude (x min in decimal degree)	-88.5269
	Maximum longitude (x max in decimal degree)	-84.8208
	Minimum latitude (y min in decimal degree)	30.2109
	Maximum latitude (y max in decimal degree)	35.014
Temporal coverage of the collected data	Start date	2022-01-01
	End date	31/12/2022
Accessibility	Online ressource URL	https://doi.org/10.17605/OSF.IO/VM68P
	Online ressource name	Web application
	Constraint/License	Creative Commons Attribution 4.0
Metadata provider(s)	Name and first name	Lana Narine
	Organization / Institute	Auburn University
	Telephone (optional)	1-334-844-1105
	Address	602 Duncan Drive, Auburn AL, USA 36849
	City ​	Auburn
	Postal code	36849
	Country	United States of America
	E-mail address	lln0005@auburn.edu
	ORCID identifier (optional)	0000-0002-6125-7649
Additional information	Free text (optional)	The data base is made of two folders, one that contains the gridded canopy cover dataset in tif file format (2022_AL_CanopyCover.tif), and a second tif file that reports uncertainty as the standard deviation of individual-tree predictions for every pixel in the canopy cover map (2022_AL_CanopyCover_SD.tif). The second folder contains code used for data processing and dataset generation: laz_norma…

## Sheet: context
Family	Value
Species
Type of data	Raster dataset
	This dataset provides an estimate of canopy cover for each 30m pixel classified as forest according to the 2021 National Land Cover Database land cover product (NLCD classes= 41-52, 90) for the state of Alabama, USA. Values are continuous and represent percentage canopy cover cover.
	Canopy cover is the primary dataset. Additional supporting information include a raster dataset to allow users to examine corresponding uncertainty for predictions, and scripts used for data processing. All data used to create the canopy cover dataset are freely and openly available and retrieved from their respective sources (websites).
Protocols
Equipment / software	Rstudio
	Google Earth Engine
Initial Purpose	Mapping canopy cover using NASA's Ice, Cloud and land Elevation Satellite-2 (ICESat-2)
Analytical perspectives	Modelling and mapping canopy cover with ICESat-2
	Creating a framework to support continental canopy cover mapping using ICESat-2

## Sheet: technical
Variable name	Access	Additional access information	Description	Type	Unit	Value range	Special values	Georeferencing system	Comments (optional)
Value	https://doi.org/10.17605/OSF.IO/VM68P	Files -> Canopy Cover Dataset -> 2022_AL_CanopyCover.tif	Raster dataset containing predicted canopy cover in each 30 m pixel	numeric float	%	0-72%
Value	https://doi.org/10.17605/OSF.IO/VM68P	Files -> Canopy Cover Dataset -> 2022_AL_CanopyCover_SD.tif	Raster dataset containing standard deviation of predicted canopy cover in each 30 m pixel	numeric float	%	0-32%
